# Supplementary material for: Current Perspectives on the Auxin-Mediated Genetic Network that Controls the Induction of Somatic Embryogenesis in Plants
Source: Int J Mol Sci. 2020 Feb 16;21(4):1333. doi: 10.3390/ijms21041333 (PMC7072907; doi:10.3390/ijms21041333)
Supplement: Supplementary file 1 [file ijms-21-01333-s001.zip]

Archive with 5 entries (4 files):
- ijms-716668-final-supplementary/
- ijms-716668-final-supplementary/Table S1  24.01.20.xlsx
- ijms-716668-final-supplementary/Table S2  24.01.20.xlsx
- Table 1  24.01.20.xlsx
- Table 2  24.01.20.xlsx
