# Supplementary material for: Current Perspectives on the Auxin-Mediated Genetic Network that Controls the Induction of Somatic Embryogenesis in Plants
Source: Int J Mol Sci. 2020 Feb 16;21(4):1333. doi: 10.3390/ijms21041333 (PMC7072907; doi:10.3390/ijms21041333)
Supplement: Supplementary file 1 [file ijms-21-01333-s001.zip › ijms-716668-final-supplementary/Table S1 24.01.20.xlsx]

## Sheet: SE inductors
				SE INDUCTOR
		Species		AUXIN					CYTOKININ
				2,4-D	Picloram	Dicamba	NAA	IAA	BAP	BA	Zeatine	2iP	Kinetin	TZT	Reference
ANGIOSPERM	MONOCOTS	1	Agave tequilana												Portillo, 2012
		2	Agrostis palustris												Zhong, 1991
		3	Ananas comosus												He, 2007
		4	Asparagus officinalis												Saito, 1991
		5	Bactris gasipaes												Steinmacher, 2011
		6	Bactris gasipaes												Steinmacher et al. 2016
		7	Bambusa arundinacea												Venkatachalam and Kalaiarasi, 2016
		8	Brachiaria brizantha												Cabral et al. 2016
		9	Chlorophytum borivilianum												Rizvi, 2010
		10	Crocus sativus												Sevindik and Mendi, 2016
		11	Curcuma longa												Raju et al. 2015
		12	Cymbidium												da Silva and Winarto, 2016
		13	Eragrostis tef												Gugsa, 2011
		14	Hedychium coronarium												Verma, 2012
		15	Hordeum vulgare												Han, 2011
		16	Jatropha curcas												Medipally et al. 2014
		17	Lilium												Marinangeli , 2016
		18	Musa spp. AAA												Xu, 2011
		19	Oryza sativa cul. Govind												Verma, 2011
		20	Phoenix dactylifera												Mazri et al. 2018
		21	Phyllostachys heterocycla												Yuan et al. 2013
		22	Triticum aestivum												Delporte, 2013
		23	Triticum aestivum												She, 2013
	DICOTS	24	Acacia senegal												Rathore et al. 2012
		25	Acanthopanax senticosus												Gui, 1991
		26	Akebia trifoliata												Zou et al. 2019
		27	Arabidopsis thaliana												Gaj, 2001
		28	Arachis hypogaea												Baker, 1992
		29	Arbutus unedo												Martins et al. 2016
		30	Carica species												Azad, 2012
		31	Cichorium												Couillerot, 2012
		32	Citrus sinensis												Wu, 2011
		33	Codonopsis lanceolata												Min, 1992
		34	Coffea arabica												Neuenschwander, 1991
		35	Coffea canephora												Nic-Can,2013
		36	Copiapoa tenuissima												Lema-Rumińśka, 2013
		37	Cucurbita pepo												Mihaljević, 2011
		38	Glycine max												Raza et al. 2020
		39	Cyclamen persicum												Winkelmann, 1998
		40	Litchi chinensis												Aboshama et al. 2018
		41	Dimocarpus longan												Fang, 2013
		42	Fagopyrum esculentum												Saraswat and Kumar, 2019
		43	Fraxinus excelsior												Capuana, 2013
		44	Gossypium hirsutum												Bouchabke-Coussa, 2013
		45	Gossypium hirsutum												Xu, 2013
		46	Hovenia dulcis												Yang, 2013b
		47	Medicago truncatula												Hoori et al. 2007
		48	Nicotiana tabacum												Pathi et al. 2013
		49	Oplopanax elatus												Moon et al. 2013
		50	Panax ginseng												Kim et al. 2012
		51	Passiflora cincinnata												Rocha, 2012
		52	Psidium guajava												Akhtar, 2013
		53	Quercus suber												Gomez-Garay et al. 2013
		54	Santalum album												Peeris and Senarath, 2015
		55	Solanum nigrum												Sharada et al. 2019
		56	Solanum sessiliflorum												Stefanello et al. 2019
		57	Theobroma cacao												Noah et al. 2013
		58	Vitis vinifera												Gambino, 2010
GYMNOSPERM		59	Abies cephalonica												Krajňáková and Haggman, 2016
		60	Araucaria angustifolia												Santos et al. 2002
		61	Araucaria angustifolia												Guerra et al. 2016
		62	Syagrus oleracea												de Araújo Silva‐Cardoso et al. 2019
		63	Juniperus communis												Helmersson and Arnold, 2008
		64	Larix kaempferi												Kim, 2015
		65	Larix leptolepis												Zhang, 2012
		66	Magnolia grandijlora												Merkle, 1999
		67	Picea abies												Businge, 2012
		68	Picea abies												Schwarzerová, 2010
		69	Picea glauca												Klimaszewska, 2011
		70	Picea glehni												Ishii, 1995
		71	Pinus oocarpa												Lara-Chavez et al. 2011
		72	Pinus radiata												Walter et al. 2005
		73	Pinus strobus												Klimaszewska et al. 2001
		74	Pinus sylvestris												Aronen et al. 2009
		75	Pinus taeda												Becwar et al. 1990
		76	Sequoia sempervirens												Favre et al. 1995
		77	Siberian larch												Tretiakova, 2013
		78	Taxus baccata												Ewald et al. 1995
		79	Taxus wallichiana												Datta and Jha, 2008
		80	Thuja koraiensis												Ahn et al. 2019
1. Portillo, L.; Olmedilla, A.; Santacruz-Ruvalcaba, F. Cellular and molecular changes associated with somatic embryogenesis induction in Agave tequilana. Protoplasma 2012, 249, 1101–1107.
2. Zhong, H.; Srinivasan, C.; Sticklen, M.B. Plant regeneration via somatic embryogenesis in creeping bentgrass (Agrostis palustris Huds.). Plant Cell Rep. 1993, 491–495.
3. He, Y.; Luo, J.; Wu, H.; Wang, R., Gao, A.; Zhao, C., Yu, X. Ye, Z.; Wang, Z.; Han, J.; Liu, H. Somatic embryogenesis from leaf base callus of Ananas comosus. J Fruit Sci 2007, 24, 59–63.
4. Saito, T.; Nishizawa, S.; Nishimura, S. ﻿Improved culture conditions for somatic embryogenesis from Asparagus officinalis L. using an aseptic ventilative filter. Plant Cell Rep. 1991, 10, 230–234.
5. Steinmacher, D.A.; Guerra, M.P.; Saare-Surminski, K.; Lieberei, R. A temporary immersion system improves in vitro regeneration of peach palm through secondary somatic embryogenesis. Ann. Bot. 2011, 108, 1463–1475.
6. Steinmacher, D.A.; Heringer, A.S.; Jiménez, V.M.; Quoirin, M.G.G.; Guerra, M.P. Somatic embryogenesis in peach-palm (Bactris gasipaes) using different explant sources. In In Vitro Embryogenesis in Higher Plants, 1st ed.; Germana, M.A.; Lambardi, M., Eds.; Humana Press, Springer Science+Business Media LLC: New York, NY, USA, 2016, 1359, pp. 279–288.
7. Venkatachalam, P.; Kalaiarasi, K. Indirect somatic embryogenesis and plantlet development from mature seed embryo explants of Bambusa arundinacea (Retz.). In Plant Tissue Culture: Propagation, Conservation and Crop Improvement. Wild, M.A.; Ahmad, N.; Eds.; Springer, Singapore, 2016, pp. 509–519.
8. Cabral, G.B.; Carneiro, V.T.C.; Dusi, D.M.A.; Martinelli, A.P. Somatic embryogenesis and plant regeneration of Brachiaria brizantha. Methods Mol. 2016, 395–402.
9. Rizvi, M.Z.; Kukreja, A.K.; Bisht, N.S. In vitro propagation of an endangered medicinal herb Chlorophytum borivilianum Sant. et Fernand. through somatic embryogenesis. Physiol. Mol. Biol. Plants 2010, 16, 249–257.
10. Sevindik, B.; Mendi, Y.Y. Somatic embryogenesis in Crocus sativus L. In In Vitro Embryogenesis in Higher Plants, 1st ed.; Germana, M.A.; Lambardi, M., Eds.; Humana Press, Springer Science+Business Media LLC: New York, NY, USA, 2016, 1359, pp. 351–358.
11. Raju, S.C.; Aslam, A.; Shajahan, A. High-efficiency direct somatic embryogenesis and plant regeneration from leaf base explants of turmeric (Curcuma longa L.) Plant Cell Tiss Organ Cult. 2015, 122, 79–87.
12. da Silva, J.A.T.; Winarto, B. Somatic embryogenesis in two orchid genera (Cymbidium, Dendrobium). In In Vitro Embryogenesis in Higher Plants, 1st ed.; Germana, M.A.; Lambardi, M., Eds.; Humana Press, Springer Science+Business Media LLC: New York, NY, USA, 2016, 1359, pp. 371–386.
13. Gugsa, L.; Kumlehn, J. Somatic embryogenesis and massive shoot regeneration from immature embryo explants of tef. Biotechnol. Res. Int. 2011, 2011, 1–7.
14. Verma, M.; Bansal, Y.K. Induction of somatic embryogenesis in endangered butterfly ginger Hedychium coronarium J. Koenig. Indian J. Exp. Biol. 2012, 50, 904–909.
15. Han, Y.; Jin, X.; Wu, F.; Zhang, G. Genotypic differences in callus induction and plant regeneration from mature embryos of barley (Hordeum vulgare L.). J. Zhejiang Univ. Sci. B 2011, 12, 399–407.
16. Medipally, S.R.; Naresh, B.; Manoj Kumar, S.; Yusoff, F.M.; Devi, P. Somatic embryogenesis from leaf and shoot tip explants of Jatropha curcas L. Indian J. Sci. Technol. 2014, 7, 1842–1846.
17. Marinangeli, P. Somatic embryogenesis of Lilium from microbulb transverse thin cell layers. In In Vitro Embryogenesis in Higher Plants, 1st ed.; Germana, M.A.; Lambardi, M., Eds.; Humana Press, Springer Science+Business Media LLC: New York, NY, USA, 2016, 1359, pp. 387-394
18. Xu, C.; Zhao, L.; Pan, X.; Šamaj, J. Developmental localization and methylesterification of pectin epitopes during somatic embryogenesis of banana (Musa spp. AAA). PLoS One 2011, 6.
19. Verma, D.; Joshi, R.; Shukla, A.; Kumar, P. Protocol for in vitro somatic embryogenesis and regeneration of rice (Oryza sativa L.). Indian J. Exp. Biol. 2011, 49, 958–963.
20. Mazri, M.A.; Meziani, R.; Belkoura, I.; Mokhless, B.; Nour, S. A combined pathway of organogenesis and somatic embryogenesis for an efficient large-scale propagation in date palm (Phoenix dactylifera L.) cv. Mejhoul. 3 Biotech 2018, 8, 215.
21. Yuan, J.L.; Yue, J.J.; Wu, X.L.; Gu, X.P. Protocol for callus induction and somatic embryogenesis in Moso bamboo. PLoS One 2013, 8, 8–13.
22. Delporte, F.; Muhovski, Y.; Pretova, A.; Watillon, B. Analysis of expression profiles of selected genes associated with the regenerative property and the receptivity to gene transfer during somatic embryogenesis in Triticum aestivum L. Mol. Biol. Rep. 2013, 40, 5883–5906.
23. She, M.; Yin, G.; Li, J.; Li, X.; Du, L.; Ma, W.; Ye, X. Efficient regeneration potential is closely related to auxin exposure time and catalase metabolism during the somatic embryogenesis of immature embryos in Triticum aestivum L. Mol. Biotechnol. 2013, 54, 451–460.
24. Rathore, J.S.; Rai, M.K.; Shekhawat, N.S. Induction of somatic embryogenesis in gum arabic tree (Acacia senegal (L.) Willd.). Physiol. Mol. Biol. Plants 2012, 18, 387–392.
25. Gui, Y.; Guo, Z.; Ke, S.; Skirvin, R.M. Somatic embryogenesis and plant regeneration in Acanthopanax senticosus. Plant Cell Rep. 1991, 514–516.
26. Zou, S.; Yao, X.; Zhong, C.; Li, D.; Wang, Z.; Huang, H. Recurrent somatic embryogenesis and development of somatic embryos in Akebia trifoliata (Thunb.) Koidz (Lardizabalaceae). Plant Cell. Tissue Organ Cult. 2019, 139, 493–504.
27. Gaj, M.D. Direct somatic embryogenesis as a rapid and efficient system for in vitro regeneration of Arabidopsis thaliana. Plant Cell. Tissue Organ Cult. 2001, 64, 39–46.
28. Baker, C.M.; Wetzstein, H.Y. Somatic embryogenesis and plant regeneration from leaflets of peanut, Arachis hypogaea. Plant Cell Rep. 1992, 71–75.
29. Martins, J.F.; Correia, S.I.; Canhoto J.M. ﻿Somatic embryogenesis induction and plant regeneration in strawberry tree (Arbutus unedo L.). In In Vitro Embryogenesis in Higher Plants, 1st ed.; Germana, M.A.; Lambardi, M., Eds.; Humana Press, Springer Science+Business Media LLC: New York, NY, USA, 2016, 1359, pp. 329–339.
30. Azad, M.; Kalam, A.; Rabbani, M.G.; Amin, L. Plant regeneration and somatic embryogenesis from immature embryos derived through interspecific hybridization among different Carica species. Int. J. Mol. Sci. 2012, 13, 17065–17076.
31. Couillerot, J.P.; Windels, D.; Vazquez, F.; Michalski, J.C.; Hilbert, J.L.; Blervacq, A.S. Pretreatments, conditioned medium and co-culture increase the incidence of somatic embryogenesis of different Cichorium species. Plant Signal. Behav. 2012, 7, 121–131.
32. Wu, X.M.; Liu, M.Y.; Ge, X.X.; Xu, Q.; Guo, W.W. Stage and tissue-specific modulation of ten conserved miRNAs and their targets during somatic embryogenesis of Valencia sweet orange. Planta 2011, 233, 495–505.
33. Min, S.R., Yang, S.G., Liu, J.R. Choi, P.S.; Soh, W.Y. High frequency somatic embryogenesis and plant regeneration in tissue cultures of Codonopsis lanceolate. Plant Cell Rep. 1992, 10, 621–623.
34. Neuenschwander, B.; Baumann, T.W. A novel type of somatic embryogenesis in Coffea arabica. Plant Cell Rep. 1992, 10, 608-612.
35. Nic-Can, G.I.; López-Torres, A.; Barredo-Pool, F.; Wrobel, K.; Loyola-Vargas, V.M.; Rojas-Herrera, R.; De-la-Peña, C. New insights into somatic embryogenesis: LEAFY COTYLEDON1, BABY BOOM1 and WUSCHEL-RELATED HOMEOBOX4 are epigenetically regulated in Coffea canephora. PLoS One 2013, 8.
36. Lema-Rumińska, J.; Goncerzewicz, K.; Gabriel, M. Influence of abscisic acid and sucrose on somatic embryogenesis in cactus Copiapoa tenuissima ritt. forma mostruosa. Sci. World J. 2013, 2013, 1–18.
37. Mihaljević, S.; Radić, S.; Bauer, N.; Garić, R.; Mihaljević, B.; Horvat, G.; Leljak-Levanić, D.; Jelaska, S. Ammonium-related metabolic changes affect somatic embryogenesis in pumpkin (Cucurbita pepo L.). J. Plant Physiol. 2011, 168, 1943–1951.
38. Raza, G.; Singh, M.B.; Bhalla, P.L. Somatic embryogenesis and plant regeneration from commercial soybean cultivars. Plants 2020, 9, 38.
39. Winkelmann, T.; Hohe A.; Schwenkel H.G. Establishing embryogenie suspension cultures in Cyclamen persicum 'Purple Flamed'. Advances in Horticultural Science. 1998, 25-30
40. Aboshama H.M., El-Sayed G.A., Al-Dremly N.I. Somatic embryogenesis induction of litchi (Litchi chinensis Sonn.) from leaves of mature trees. Journal of Scientific and Innovative Research 2018, 7, 78–84.
41. Fang, Z.Z.; Lai, C.C.; Zhang, Y.L.; Lin, Y.L.; Lai, Z.X. Identification of a PTC-containing DlRan transcript and its differential expression during somatic embryogenesis in Dimocarpus longan. Gene 2013, 529, 37–44.
42. Saraswat, R.; Kumar, M. Plant Regeneration in Buckwheat (Fagopyrum esculentum Moench.) via somatic embryogenesis and induction of meristemoids in abnormal embryos. Plant Tissue Cult. Biotechnol. 2019, 29, 33–47.
43. Capuana, M. In vitro propagation of ash (Fraxinus excelsior L.) by somatic embryogenesis. In Protocols for Micropropagation of Selected Economically-Important Horticultural Plants, Methods in Molecular Biology, 1st ed.; Lambardi, M.; Ozudogru, E.A.; Jain, S.M., Eds.; Humana Press, Springer Science+Business Media LLC: New York, NY, USA, 2012, 994, pp. 213–221.
44. Bouchabké-Coussa, O.; Obellianne, M.; Linderme, D.; Montes, E.; Maia-Grondard, A.; Vilaine, F.; Pannetier, C. Wuschel overexpression promotes somatic embryogenesis and induces organogenesis in cotton (Gossypium hirsutum L.) tissues cultured in vitro. Plant Cell Rep. 2013, 32, 675–686.
45. Xu, Z.; Zhang, C.; Zhang, X.; Liu, C.; Wu, Z.; Yang, Z.; Zhou, K.; Yang, X.; Li, F. Transcriptome profiling reveals auxin and cytokinin regulating somatic embryogenesis in different sister lines of cotton cultivar CCRI24. J. Integr. Plant Biol. 2013, 55, 631–642.
46. Yang, J.; Wu, S.; Li, C. High efficiency secondary somatic embryogenesis in hovenia dulcis thunb. Through solid and liquid cultures. Sci. World J. 2013, 2013, 1–6.
47. Hoori, F.; Ehsanpour, A.A.; Mostajeran, A. Comparison of somatic embryogenesis in Medicago sativa and Medicago truncatula. Pakistan J. Biol. Sci. 2007, 10, 481–485.
48. Pathi, K.M.; Tula, S.; Tuteja, N. High frequency regeneration via direct somatic embryogenesis and efficient Agrobacterium-mediated genetic transformation of tobacco. Plant Signal. Behav. 2013, 8, 1–8.
49. Moon, H.K.; Kim, Y.W.; Hong, Y.P.; Park, S.Y. Improvement of somatic embryogenesis and plantlet conversion in Oplopanax elatus, an endangered medicinal woody plant. Springerplus 2013, 2, 1–8.
50. Kim, Y.J.; Lee, O.R.; Kim, K.T.; Yang, D.C. High frequency of plant regeneration through cyclic secondary somatic embryogenesis in Panax ginseng. J. Ginseng Res. 2012, 36, 442–448.
51. Rocha, D.I.; Vieira, L.M.; Tanaka, F.A.O.; da Silva, L.C.; Otoni, W.C. Somatic embryogenesis of a wild passion fruit species Passiflora cincinnata Masters: Histocytological and histochemical evidences. Protoplasma 2012, 249, 747–758.
52. Akhtar, N. Somatic embryogenesis for efficient micropropagation of guava (Psidium guajava L.). In Protocols for Micropropagation of Selected Economically-Important Horticultural Plants, Methods in Molecular Biology, 1st ed.; Lambardi, M.; Ozudogru, E.A.; Jain, S.M., Eds.; Humana Press, Springer Science+Business Media LLC: New York, NY, USA, 2012; pp. 161-177.
53. Gomez-Garay, A.; Lopez, J.A.; Camafeita, E.; Bueno, M.A.; Pintos, B. Proteomic perspective of Quercus suber somatic embryogenesis. Journal of Proteomics 2013, 93, 314–325.
54. Peeris, M.K.P.; Senarath, W.T.P.S.K. In vitro propagation of Santalum album L. 2015, J.Natn.Sci.Foundation Sri Lanka 43, 265–272.
55. Sharada, D.; Krishna, P.S.; Swamy, N.R. Plant regeneration via somatic embryogenesis in Solanum nigrum L. (Black nightshade) (Solanaceae). Biotechnology Journal International 2019, 23, 1–9.
56. Stefanello, S.; Scapim, C.A.; Schuelter, A.R.; Barreto, R.R.; da Silva, J.M. Somatic embryogenesis induction in cubiu (Solanum sessiliflorum Dunal). Plant Cell Culture & Micropropagation 2019, 14, 1–9.
57. Noah, A.M.; Niemenak, N.; Sunderhaus, S.; Haase, C.; Omokolo, D.N.; Winkelmann, T.; Braun, H.P. Comparative proteomic analysis of early somatic and zygotic embryogenesis in Theobroma cacao L. Journal of Proteomics 2013, 78, 123–133.
58. Gambino, G.; Minuto, M.; Boccacci, P.; Perrone, I.; Vallania, R.; Gribaudo, I. Characterization of expression dynamics of WOX homeodomain transcription factors during somatic embryogenesis in Vitis vinifera. J. Exp. Bot. 2011, 62, 1089–1101.
59. Krajňáková, J.; Häggman, H. Somatic embryogenesis of Abies cephalonica Loud. In In Vitro Embryogenesis in Higher Plants, 1st ed.; Germana, M.A.; Lambardi, M., Eds.; Humana Press, Springer Science+Business Media LLC: New York, NY, USA, 2016, 1359, pp. 417-430.
60. Santos, A.L.W.D.; Silveira, V.; Steiner, N.; Vidor, M.; Guerra, M.P. Somatic embryogenesis in parana pine (Araucaria angustifolia (Bert.) O. Kuntze). Brazilian Archives of Biology and Technology 2002, 45, 97–106.
61. Guerra, M.P.; Steiner, N.; Farias-Soares, F.L.; Vieira, L.D.N.; Fraga, H.P.; Rogge-Renner, G.D.; Maldonado, S.B. Somatic embryogenesis in Araucaria angustifolia (Bertol.) Kuntze (Araucariaceae). In In Vitro Embryogenesis in Higher Plants, 1st ed.; Germana, M.A.; Lambardi, M., Eds.; Humana Press, Springer Science+Business Media LLC: New York, NY, USA, 2016, 1359, pp. 439–450.
62. de Araújo Silva‐Cardoso, I.M.; Meira, F.S.; Gomes, A.C.; Scherwinski‐Pereira, J.E. Histology, histochemistry and ultrastructure of pre‐embryogenic cells determined for direct somatic embryogenesis in the palm tree Syagrus oleracea. Physiologia Plantarum. 2019, 1–31.
63. Helmersson, A.; Von Arnold, S. Embryogenic cell lines of Juniperus communis; easy establishment and embryo maturation, limited germination. Plant Cell. Tissue Organ Cult. 2009, 96, 211.
64. Kim, Y.W. Initiation of embryogenic callus from mature zygotic embryos in Japanese larch (Larix kaempferi). Journal of Plant Biotechnology 2015, 42, 223–227.
65. Zhang, Y.; Zhang, S.; Han, S.; Li, X.; Qi, L. Transcriptome profiling and in silico analysis of somatic embryos in Japanese larch (Larix leptolepis). Plant Cell Rep. 2012, 31, 1637–1657.
66. Merkle, S.A. Somatic embryogenesis in Magnolia spp.In Somatic Embryogenesis in Woody Plants, 1st ed.; Jain, S.M.; Gupta, P.K.; Newton, R.J., Eds.; Springer Science & Business Media, 1999, 5, pp. 387–401.
67. Businge, E.; Brackmann, K.; Moritz, T.; Egertsdotter, U. Metabolite profiling reveals clear metabolic changes during somatic embryo development of Norway spruce (Picea abies). Tree Physiology 2012, 32, 232–244.
68. Schwarzerová, K.; Vondráková, Z.; Fischer, L.; Boríková, P.; Bellinvia, E.; Eliásová, K.; Havelková, L.; Fiserová, J.; Vágner, M.; Opatrný, Z. The role of actin isoforms in somatic embryogenesis in Norway spruce. BMC Plant Biol.2010, 10, 89.
69. Klimaszewska, K.; Overton, C.; Stewart, D.; Rutledge, R.G. Initiation of somatic embryos and regeneration of plants from primordial shoots of 10-year-old somatic white spruce and expression profiles of 11 genes followed during the tissue culture process. Planta 2011, 233, 635–647.
70. Ishii, K. Somatic embryogenesis in Picea glehnii and P. jezoensis. In Somatic Embryogenesis in Woody Plants, 1st ed.; Jain, S.M.; Gupta, P.K.; Newton, R.J., Eds.; Springer Science & Business Media, 1995, 6, pp. 55–65.
71. Lara-Chavez, A.; Flinn, B.S.; Egertsdotter, U. Initiation of somatic embryogenesis from immature zygotic embryos of Oocarpa pine (Pinus oocarpa Schiede ex Schlectendal). Tree Physiol. 2011, 31, 539–554.
72. Walter, C.; Find, J.I.; Grace, L.J. Somatic embryogenesis and genetic transformation in Pinus radiata. Protoc. Somat. Embryog. Woody Plants 2005, 11–24.
73. Klimaszewska, K.; Park, Y.S.; Overton C.; MacEacheron, I.; Bonga J.M. Optimized somatic embryogenesis in Pinus strobulus L. In Vitro Cellular & Developmental Biology 2001, 37, 392–399.
74. Aronen, T.; Pehkonen, T.; Ryynänen, L. Enhancement of somatic embryogenesis from immature zygotic embryos of Pinus sylvestris. Scand. J. For. Res. 2009, 24, 372–383.
75. Becwar, M.R.; Nagmani, R.; Wann, S.R. Initiation of embryogenic cultures and somatic embryo development in lobolly pine (Pinus taeda). Can. J. For. Res. 1990, 20, 810–817.
76. Favre J.M.; Tranvan H.; Arnaud Y.; Bourgkard F. Present state of somatic embryogenesis in Sequoia Sempervirens (Lamb.) Endl. In Somatic Embryogenesis in Woody Plants, 1st ed.; Jain, S.M.; Gupta, P.K.; Newton, R.J., Eds.; Springer Science & Business Media, 1995, 6, pp. 357–370.
77. Tretiakova, I.N. Embryogenic cell lines and somatic embryogenesis in an vitro culture of Siberian larch. Dokl. Biol. Sci. 2013, 450, 139–141.
78. Ewald, D.; Weckwerth, W.; Naujoks, G.; Zocher, R. Formation of embryo-like structures in tissue cultures of different yew species. J. Plant Physiol. 1995, 147, 139–143.
79. Datta, M.M.; Jha, S. Plant regeneration through somatic embryogenesis in Taxus wallichiana. J. Plant Biochemistry & Biotechnology 2008, 17, 37-44.
80. Ahn, C.H.; Heo, K.; Park, H.S.; Choi, Y.E. In vitro propagation and cryopreservation of Thuja koraiensis Nakai via somatic embryogenesis. Vitr. Cell. Dev. Biol. - Plant 2019, 55, 605–614.
