# Supplementary material for: Current Perspectives on the Auxin-Mediated Genetic Network that Controls the Induction of Somatic Embryogenesis in Plants
Source: Int J Mol Sci. 2020 Feb 16;21(4):1333. doi: 10.3390/ijms21041333 (PMC7072907; doi:10.3390/ijms21041333)
Supplement: Supplementary file 1 [file ijms-21-01333-s001.zip › ijms-716668-final-supplementary/Table S2 24.01.20.xlsx]

## Sheet: ARFs
Table 2. Expression of auxin signaling regulators, ARF and AUX/IAA genes, in SE transcriptomes of various plants.
Arabidopsis thaliana					Glycine max		Gossypium hirsutum		Cinnamomum camphora		Quercus suber		Lilium Oriental × Trumpet		Garcinia mangostana		Oryza sativa		Coffea canephora		Zea mays		Dimocarpus longan
Genes	Profile	Profile	Profile	Mutant capacity to SE	Genes	Profile	Genes	Profile	Genes	Profile	Genes	Profile	Genes	Profile	Genes	Profile	Genes	Profile	Genes	Profile	Genes	Profile	Genes	Profile
ARF1	increased		decreased	decreased											ARF1	increased	ARF1	decreased	ARF1	increased	ARF1	decreased	ARF1	increased
																							ARF1-like	increased
ARF2	decreased		decreased	no change			ARF2-1	increased											ARF2	increased	ARF2	increased	ARF2	increased
							ARF2-2	decreased															ARF2-like	increased
ARF3	decreased		decreased	decreased											ARF3	increased					ARF3	increased
ARF4	increased										ARF4	increased							ARF4	increased	ARF4	increased	ARF4	decreased
																							ARF4-like	decreased
ARF5 (MP)	increased	increased	increased	decreased	ARF5 (IAA24)	increased			ARF5	increased	ARF5 (MP)	increased					ARF5	increased	ARF5	increased	ARF5 (MP)	increased	ARF5	increased
ARF6	increased	increased	increased	decreased			ARF6-1	increased	ARF6	increased							ARF6	decreased	ARF6	increased	ARF6	increased
							ARF6-2	decreased
ARF7 (NPH7)	stable		stable	decreased			ARF7	increased	ARF7 (NPH)	decreased							ARF7	increased			ARF7	increased
ARF8	increased	increased	increased	decreased					ARF8	decreased									ARF8	increased	ARF8	increased
ARF9	stable		stable				ARF9	increased	ARF9-1	increased			ARF9	increased			ARF9	increased	ARF9	increased	ARF9	increased
ARF10	increased	incresesed	increased	no change											ARF10	increased					ARF10	increased	ARF10	increased
																							ARF10-like	decreased
ARF11	decreased		decreased	decreased											ARF11	increased					ARF11	increased
ARF12																					ARF12	increased
ARF13																					ARF13	increased
ARF14																	ARF14	increased			ARF14	increased
ARF15													ARF15-1	increased			ARF15	increased			ARF15	increased
													ARF15-2	increased
ARF16	increased	increased	increased	no change									ARF16-1	increased	ARF16	decreased					ARF16	increased	ARF16	increased
													ARF16-2	increased
ARF17	decreased	increased	increased	no change											ARF17	decreased					ARF17	increased	ARF17	increased
ARF18	deacresd		decreased														ARF18	deacreasd	ARF18	increased	ARF18	increased	ARF18	increased
																							ARF18-1	increased
ARF19	increased		stable	no change			ARF19	decreased	ARF19-1	increased			ARF19	increased	ARF19	increased	ARF19	decreased	ARF19	increased	ARF19	increased
									ARF19-2	decreased
ARF20																					ARF20	decreased
ARF21																					ARF21	increased
Wickramasuriya and Dunwell, 2015		Gliwicka et al. 2013	Wójcikowska et al. 2017		Thibaud et al. 2003		Yang et al. 2012; Cao et al. 2017		Shi et al. 2016		Capote et al. 2019		Chen et al. 2019		Fadryin et al. 2018		Indoliya et al. 2016		Quintana-Escobar et al. 2019		ARF22	decreased
																					ARF23	increased
																					ARF24	increased	ARF24	increased
																					ARF25	increased	Chen et al. 2020
																					ARF26	increased
																					ARF27	decreased
																					ARF28	increased
																					ARF29	increased
																					ARF30	increased
																					ARF31	increased
																					ARF32	increased
																					ARF33	increased
																					ARF34	increased
																					ARF35	decreased
																					ARF36	increased
																					ARF37
																					ARF38	increased
																					Juárez-González et al. 2019
59	Wickramasuriya, A.M.; Dunwell, J.M. Global scale transcriptome analysis of Arabidopsis embryogenesis in vitro. BMC Genomics 2015, 16, 301.
70	Gliwicka, M.; Nowak, K.; Balazadeh, S.; Mueller-Roeber, B.; Gaj, M.D. Extensive Modulation of the transcription factor transcriptome during somatic embryogenesis in Arabidopsis thaliana. PLoS One 2013, 8.
32	Wójcikowska, B.; Gaj, M.D. Expression profiling of AUXIN RESPONSE FACTOR genes during somatic embryogenesis induction in Arabidopsis. Plant Cell Rep. 2017, 36, 843–858.
23	Thibaud-Nissen, F.; Shealy, R.T.; Khanna, A.; Vodkin, L.O. Clustering of microarray data reveals transcript patterns associated with somatic embryogenesis in soybean. Plant Physiol. 2003, 132, 118–136.
64	Yang, X.; Zhang, X.; Yuan, D.; Jin, F.; Zhang, Y.; Xu, J. Transcript profiling reveals complex auxin signalling pathway and transcription regulation involved in dedifferentiation and redifferentiation during somatic embryogenesis in cotton. BMC Plant Biol. 2012, 12, 110.
69	Cao, A.; Zheng, Y.; Yu, Y.; Wang, X.; Shao, D.; Sun, J.; Cui, B. Comparative transcriptome analysis of SE initial dedifferentiation in cotton of different SE capability. Sci. Rep. 2017, 7, 1–13.
71	Shi, X.; Zhang, C.; Liu, Q.; Zhang, Z.; Zheng, B.; Bao, M. De novo comparative transcriptome analysis provides new insights into sucrose induced somatic embryogenesis in camphor tree (Cinnamomum camphora L.). BMC Genomics 2016, 17, 26.
73	Capote, T.; Usié, A.; Barbosa, P.; Ramos, M.; Morais-Cecílio, L.; Gonçalves, S. Transcriptome dynamics of cork oak (Quercus suber) somatic embryogenesis reveals active gene players in transcription regulation and phytohormone homeostasis of embryo development. Tree Genet. Genomes 2019, 15, 52.
75	Chen, M.; Zhang, J.; Zhou, Y.; Li, S.; Fan, X.; Yang, L.; Guan, Y.; Zhang, Y. Transcriptome analysis of Lilium Oriental × Trumpet hybrid roots reveals auxin-related genes and stress-related genes involved in picloram-induced somatic embryogenesis induction. J. Hortic. Sci. Biotechnol. 2019, 94, 317–330.
72	Fadryin, N.; Rohani, E.R.; Muhammed-Hussein, Z.A.; Noor, N.M. Somatic embryogenesis-related gene expression and functional genomics in mangosteen. Plant Gene 2018, 15, 51–66.
66	Indoliya, Y.; Tiwari, P.; Chauhan, A.S.; Goel, R.; Shri, M.; Bag, S.K.; Chakrabarty, D. Decoding regulatory landscape of somatic embryogenesis reveals differential regulatory networks between japonica and indica rice subspecies. Sci. Rep. 2016, 6, 23050.
162	Quintana-Escobar, A.O., Nic-Can, G.I., Avalos, R.M.G., Loyola-Vargas, V.M., Gongora-Castillo, E. Transcriptome analysis of the induction of somatic embryogenesis in Coffea canephora and the participation of ARF and Aux/IAA genes. PeerJ 2019, 7, e7752.
163	Juárez-González, V.T.; López-Ruiz, B.A.; Baldrich, P.; Luján-Soto, E.; Meyers, B.C.; Dinkova, T.D. The explant developmental stage profoundly impacts small RNA-mediated regulation at the dedifferentiation step of maize somatic embryogenesis. Sci. Rep. 2019, 9.
107	Chen, Y.; Xu, X.; Liu, Z.; Zhang, Z.; XuHan, X.; Lin, Y.; Lai, Z. Global scale transcriptome analysis reveals differentially expressed genes involve in early somatic embryogenesis in Dimocarpus longan Lour. BMC Genomics 2020, 21, 1–22.

## Sheet: AuxIAAs
Table 2. Expression of auxin signaling regulators, ARF and AUX/IAA genes, in SE transcriptomes of various plants.
Arabidopsis thaliana			Glycine max		Gossypium hirsutum		Cinnamomum camphora		Quercus suber		Lilium Oriental × Trumpet		Garcinia mangostana		Cyclamen persicum		Elaeis guineensis		Coffea canephora		Dimocarpus longan
Genes	Profile	Mutant capacity to SE	Genes	Profile	Genes	Profile	Genes	Profile	Genes	Profile	Genes	Profile	Genes	Profile	Genes	Profile	Genes	Profile	Genes	Profile	Genes	Profile
IAA1	inceased								IAA1	decreased											IAA1	decreased
																					IAA1-like	increased
IAA2	inceased
IAA 3 (SHY2)	deacresed
IAA4	inceased								IAA4	decreased											IAA4	decreased
IAA5	inceased																				IAA6	increased
																					IAA6-like	increased
IAA6
IAA7	inceased												IAA7	decreased					IAA7	increased
IAA8	inceased						IAA8	decreased
IAA9	inceased
IAA9	inceased		IAA9 (GH1)	increased			IAA9	decreased	IAA9	decreased	IAA9	increased	IAA9	decreased	IAA9 (GH1)	increased	IAA9		IAA9	increased	IAA9	increased
IAA10	inceased
IAA11	inceased								IAA11	decreased			IAA11	decreased							IAA11	increased
IAA12	inceased										IAA12	increased							IAA12	increased
IAA13	inceased								IAA13	decreased									IAA13	increased	IAA13	decreased
IAA14	inceased				IAA14	decreased			IAA14	increased											IAA14	increased
IAA15	inceased
IAA16	deacresed	decreased			IAA16								IAA16	decreased					IAA16	increased	IAA16	increased
IAA17 (AXR3)	inceased
IAA18	deacresed																		IAA18	increased
IAA19					IAA19
IAA20	inceased
IAA26 (PAP1)	inceased				IAA26																IAA26	decreased
																					IAA26-like	decreased
IAA27 (PAP2)	inceased				IAA27				IAA27-2	increased	IAA27	increased							IAA27	increased	IAA27	decreased
																					IAA27-like	decreased
IAA28	inceased
IAA29	inceased	decreased											IAA29	decreased					IAA29	increased	IAA29	increased
IAA30	inceased	decreased
IAA31	inceased	decreased									IAA31	increased									IAA31	increased
IAA32	inceased												IAA32	increased					IAA32	decreased
IAA33	inceased								IAA33	decreased									IAA33	decreased	IAA33	increased
IAA34	inceased
Wickramasuriya and Dunwell, 2015		Gliwicka et al. 2013	Thibaud et al. 2003		Yang et al. 2012; Cao et al. 2017		Shi et al. 2017		Capote et al. 2019		Chen et al. 2019		Fadryin et al. 2018		Rensing et al. 2005		Ooi et al. 2012		Quintana-Escobar et al. 2019		Chen et al. 2020
59	Wickramasuriya, A.M.; Dunwell, J.M. Global scale transcriptome analysis of Arabidopsis embryogenesis in vitro. BMC Genomics 2015, 16, 301.
70	Gliwicka, M.; Nowak, K.; Balazadeh, S.; Mueller-Roeber, B.; Gaj, M.D. Extensive Modulation of the transcription factor transcriptome during somatic embryogenesis in Arabidopsis thaliana. PLoS One 2013, 8.
23	Thibaud-Nissen, F.; Shealy, R.T.; Khanna, A.; Vodkin, L.O. Clustering of microarray data reveals transcript patterns associated with somatic embryogenesis in soybean. Plant Physiol. 2003, 132, 118–136.
64	Yang, X.; Zhang, X.; Yuan, D.; Jin, F.; Zhang, Y.; Xu, J. Transcript profiling reveals complex auxin signalling pathway and transcription regulation involved in dedifferentiation and redifferentiation during somatic embryogenesis in cotton. BMC Plant Biol. 2012, 12, 110.
69	Cao, A.; Zheng, Y.; Yu, Y.; Wang, X.; Shao, D.; Sun, J.; Cui, B. Comparative transcriptome analysis of SE initial dedifferentiation in cotton of different SE capability. Sci. Rep. 2017, 7, 1–13.
71	Shi, X.; Zhang, C.; Liu, Q.; Zhang, Z.; Zheng, B.; Bao, M. De novo comparative transcriptome analysis provides new insights into sucrose induced somatic embryogenesis in camphor tree (Cinnamomum camphora L.). BMC Genomics 2016, 17, 26.
73	Capote, T.; Usié, A.; Barbosa, P.; Ramos, M.; Morais-Cecílio, L.; Gonçalves, S. Transcriptome dynamics of cork oak (Quercus suber) somatic embryogenesis reveals active gene players in transcription regulation and phytohormone homeostasis of embryo development. Tree Genet. Genomes 2019, 15, 52.
75	Chen, M.; Zhang, J.; Zhou, Y.; Li, S.; Fan, X.; Yang, L.; Guan, Y.; Zhang, Y. Transcriptome analysis of Lilium Oriental × Trumpet hybrid roots reveals auxin-related genes and stress-related genes involved in picloram-induced somatic embryogenesis induction. J. Hortic. Sci. Biotechnol. 2019, 94, 317–330.
72	Fadryin, N.; Rohani, E.R.; Muhammed-Hussein, Z.A.; Noor, N.M. Somatic embryogenesis-related gene expression and functional genomics in mangosteen. Plant Gene 2018, 15, 51–66.
80	Rensing, S.A.; Lang, D.; Schumann, E.; Reski, R.; Hohe, A. EST sequencing from embryogenic Cyclamen persicum cell cultures identifies a high proportion of transcripts homologous to plant genes involved in somatic embryogenesis. J. Plant Growth Regul. 2005, 24, 102–115.
81	Ooi, S.E.; Choo, C.N.; Ishak, Z.; Ong-Abdullah, M. A candidate auxin-responsive expression marker gene, EgIAA9, for somatic embryogenesis in oil palm (Elaeis guineensis Jacq.). Plant Cell. Tissue Organ Cult. 2012, 110, 201–212.
162	Quintana-Escobar, A.O., Nic-Can, G.I., Avalos, R.M.G., Loyola-Vargas, V.M., Gongora-Castillo, E. Transcriptome analysis of the induction of somatic embryogenesis in Coffea canephora and the participation of ARF and Aux/IAA genes. PeerJ 2019, 7, e7752.
107	Chen, Y.; Xu, X.; Liu, Z.; Zhang, Z.; XuHan, X.; Lin, Y.; Lai, Z. Global scale transcriptome analysis reveals differentially expressed genes involve in early somatic embryogenesis in Dimocarpus longan Lour. BMC Genomics 2020, 21, 1–22.
